# Supplementary material for: A new earless species of Poyntonophrynus (Anura, Bufonidae) from the Serra da Neve Inselberg, Namibe Province, Angola
Source: Zookeys. 2018 Aug 8;(780):109–36. doi: 10.3897/zookeys.780.25859 (PMC6093966; doi:10.3897/zookeys.780.25859)
Supplement: XML Treatment for Poyntonophrynus pachnodes [file zookeys.780.25859-treatment1.xml]

<!DOCTYPE tp:taxon-treatment
  PUBLIC "-//TaxonX//DTD Taxonomic Treatment Publishing DTD v0 20100105//EN" "tax-treatment-NSO.dtd">
<tp:taxon-treatment xmlns:tp="http://www.plazi.org/taxpub"><tp:treatment-meta><kwd-group><label>Taxon classification</label><kwd><named-content xmlns:xlink="http://www.w3.org/1999/xlink" content-type="kingdom">Animalia</named-content></kwd><kwd><named-content xmlns:xlink="http://www.w3.org/1999/xlink" content-type="order">Anura</named-content></kwd><kwd><named-content xmlns:xlink="http://www.w3.org/1999/xlink" content-type="family">Bufonidae</named-content></kwd></kwd-group><mixed-citation publication-type="journal"><person-group><name><surname>Ceríaco</surname><given-names>Luis M. P.</given-names></name><name><surname>Marques</surname><given-names>Mariana P.</given-names></name><name><surname>Bandeira</surname><given-names>Suzana</given-names></name><name><surname>Agarwal</surname><given-names>Ishan</given-names></name><name><surname>Stanley</surname><given-names>Edward L.</given-names></name><name><surname>Bauer</surname><given-names>Aaron M.</given-names></name><name><surname>Heinicke</surname><given-names>Matthew P.</given-names></name><name><surname>Blackburn</surname><given-names>David C.</given-names></name></person-group><article-title>A new earless species of <italic><tp:taxon-name><tp:taxon-name-part taxon-name-part-type="genus" reg="Poyntonophrynus">Poyntonophrynus</tp:taxon-name-part></tp:taxon-name></italic> (<tp:taxon-name><tp:taxon-name-part taxon-name-part-type="order">Anura</tp:taxon-name-part></tp:taxon-name>, <tp:taxon-name><tp:taxon-name-part taxon-name-part-type="family">Bufonidae</tp:taxon-name-part></tp:taxon-name>) from the Serra da Neve Inselberg, Namibe Province, Angola</article-title><source>Zookeys</source><day>8</day><month>8</month><year>2018</year><volume>2018</volume><issue>780</issue><fpage>109</fpage><lpage>136</lpage><pub-id pub-id-type="doi">10.3897/zookeys.780.25859</pub-id></mixed-citation></tp:treatment-meta><tp:nomenclature><tp:taxon-name>
            <tp:taxon-name-part taxon-name-part-type="genus" reg="Poyntonophrynus">Poyntonophrynus</tp:taxon-name-part>
            <tp:taxon-name-part taxon-name-part-type="species" reg="pachnodes">pachnodes</tp:taxon-name-part>
            <object-id xmlns:xlink="http://www.w3.org/1999/xlink" content-type="zoobank" xlink:type="simple">http://zoobank.org/3899209A-5389-4CE4-A806-92D5CE61ACF7</object-id>
          </tp:taxon-name><tp:taxon-status xmlns:xlink="http://www.w3.org/1999/xlink" xlink:type="simple">sp. n.</tp:taxon-status><xref ref-type="fig" rid="F4">Figs 4</xref><xref ref-type="fig" rid="F5">, 5</xref><xref ref-type="fig" rid="F6">, 6</xref><xref ref-type="fig" rid="F7">, 7</xref><xref ref-type="table" rid="T3">, Table 3</xref></tp:nomenclature><tp:treatment-sec sec-type="Holotype" id="SECID0ETKBG"><title>Holotype.</title><p>A female, <named-content xmlns:xlink="http://www.w3.org/1999/xlink" content-type="dwc:institutional_code" xlink:type="simple">UF</named-content> 184184 (field number <abbrev xmlns:xlink="http://www.w3.org/1999/xlink" xlink:title="Aaron M. Bauer field collection" id="ABBRID0E5KBG" xlink:type="simple">AMB</abbrev> 10208), collected on Serra da Neve (<named-content xmlns:xlink="http://www.w3.org/1999/xlink" content-type="dwc:verbatimCoordinates" xlink:type="simple"><named-content content-type="geo-json" specific-use="{&#34;type&#34;:&#34;Point&#34;,&#34;coordinates&#34;:[13.259050,-13.777040]}" id="NCID0EFLBG" xlink:type="simple">-13.77704 S, 13.25905 E</named-content></named-content>; datum WGS 84; 1488 m a.s.l.), 18 November 2016, by Luis M. P. Ceríaco, Suzana Bandeira and Ishan Agarwal.</p></tp:treatment-sec><tp:treatment-sec sec-type="Paratypes" id="SECID0EKLBG"><title>Paratypes.</title><p>A male <named-content xmlns:xlink="http://www.w3.org/1999/xlink" content-type="dwc:institutional_code" xlink:type="simple">UF</named-content> 184183 (field number <abbrev xmlns:xlink="http://www.w3.org/1999/xlink" xlink:title="Aaron M. Bauer field collection" id="ABBRID0EVLBG" xlink:type="simple">AMB</abbrev> 10191), a juvenile <named-content xmlns:xlink="http://www.w3.org/1999/xlink" content-type="dwc:institutional_code" xlink:type="simple">CAS</named-content> 262729 (field number <abbrev xmlns:xlink="http://www.w3.org/1999/xlink" xlink:title="Aaron M. Bauer field collection" id="ABBRID0E5LBG" xlink:type="simple">AMB</abbrev> 10207), a female <named-content xmlns:xlink="http://www.w3.org/1999/xlink" content-type="dwc:institutional_code" xlink:type="simple">CAS</named-content> 262730 (field number <abbrev xmlns:xlink="http://www.w3.org/1999/xlink" xlink:title="Aaron M. Bauer field collection" id="ABBRID0EHMBG" xlink:type="simple">AMB</abbrev> 10210), all with the same collecting data as the holotype, a male <abbrev xmlns:xlink="http://www.w3.org/1999/xlink" content-type="institution" xlink:title="Instituto Nacional da Biodiversidade e Áreas de Conservação" id="ABBRID0ELMBG" xlink:type="simple">INBAC</abbrev>/<abbrev xmlns:xlink="http://www.w3.org/1999/xlink" xlink:title="Aaron M. Bauer field collection" id="ABBRID0EQMBG" xlink:type="simple">AMB</abbrev> 10209, and male <named-content xmlns:xlink="http://www.w3.org/1999/xlink" content-type="dwc:institutional_code" xlink:type="simple">MUHNAC</named-content>/MB04-000999 (field number <abbrev xmlns:xlink="http://www.w3.org/1999/xlink" xlink:title="Aaron M. Bauer field collection" id="ABBRID0EZMBG" xlink:type="simple">AMB</abbrev> 10219) with same locality and collector data as the remaining type series but collected 19 November 2016.</p></tp:treatment-sec><tp:treatment-sec sec-type="diagnosis" id="SECID0E4MBG"><title>Diagnosis.</title><p><italic><tp:taxon-name><tp:taxon-name-part taxon-name-part-type="genus" reg="Poyntonophrynus">Poyntonophrynus</tp:taxon-name-part><tp:taxon-name-part taxon-name-part-type="species" reg="pachnodes">pachnodes</tp:taxon-name-part></tp:taxon-name></italic> sp. n. is a small-bodied bufonid that lacks tarsal folds, a character that distinguishes it from bufonids in Angola except <italic><tp:taxon-name><tp:taxon-name-part taxon-name-part-type="genus" reg="Mertensophryne">Mertensophryne</tp:taxon-name-part></tp:taxon-name></italic> and <italic><tp:taxon-name><tp:taxon-name-part taxon-name-part-type="genus" reg="Poyntonophrynus">Poyntonophrynus</tp:taxon-name-part></tp:taxon-name></italic>. It differs from all <italic><tp:taxon-name><tp:taxon-name-part taxon-name-part-type="genus" reg="Mertensophryne">Mertensophryne</tp:taxon-name-part></tp:taxon-name></italic> in having inconspicuous parotoid glands, compared to pronounced parotoid glands that form a shelf in the scapular region of <italic><tp:taxon-name><tp:taxon-name-part taxon-name-part-type="genus" reg="Mertensophryne">Mertensophryne</tp:taxon-name-part></tp:taxon-name></italic>, and in lacking reduction of the phalanges (Grandison, 1981). The newly described species differs from all other members of the genus <italic><tp:taxon-name><tp:taxon-name-part taxon-name-part-type="genus" reg="Poyntonophrynus">Poyntonophrynus</tp:taxon-name-part></tp:taxon-name></italic> in lacking a tympanum and columella.</p></tp:treatment-sec><tp:treatment-sec sec-type="description" id="SECID0EROBG"><title>Description of the holotype.</title><p>Small (<abbrev xmlns:xlink="http://www.w3.org/1999/xlink" xlink:title="snout-vent length" id="ABBRID0EXOBG" xlink:type="simple">SVL</abbrev> 31.4 mm), robust, stout and gravid female, with moderately robust limbs (Figure <xref ref-type="fig" rid="F4">4</xref>–<xref ref-type="fig" rid="F5">5</xref>; All measurements in Table <xref ref-type="table" rid="T3">3</xref>); head triangular, wider than long; snout projecting slightly beyond upper jaw; rostral tip straight in dorsal, ventral and lateral views; eyes projecting laterally just beyond eyelids and approximately flush with margins of head in dorsal view; eye projecting about 50% above dorsal mar<!--PageBreak--><!--PageBreak--><!--PageBreak-->gin of head in lateral view; interorbital distance 1.1 times eye diameter; pupil large and ellipsoid in life and preservative; loreal region concave; naris small, triangular, directed dorsolaterally; canthus rostralis short, eye diameter 1.2 times eye-narial distance; eye diameter 1.6 times naris to rostral tip; internarial region flat with rounded lateral margins; interorbital distance approximately 1.7 times internarial distance; tympanum and middle ear structures (tympanum, columella) absent. Marginal and vomerine teeth absent.</p><fig id="F4" position="float" orientation="portrait"><label>Figure 4.</label><caption><p>Ventral and dorsal view of the holotype (<named-content xmlns:xlink="http://www.w3.org/1999/xlink" content-type="dwc:institutional_code" xlink:type="simple">UF</named-content> 184184) of <italic><tp:taxon-name><tp:taxon-name-part taxon-name-part-type="genus" reg="Poyntonophrynus">Poyntonophrynus</tp:taxon-name-part><tp:taxon-name-part taxon-name-part-type="species" reg="pachnodes">pachnodes</tp:taxon-name-part></tp:taxon-name></italic> sp. n.</p></caption><graphic xmlns:xlink="http://www.w3.org/1999/xlink" xlink:href="zookeys-780-109-g004.jpg" position="float" orientation="portrait" xlink:type="simple" id="oo_221797.jpg"/></fig><fig id="F5" position="float" orientation="portrait"><label>Figure 5.</label><caption><p>Ventral view of the right hand and left foot of the holotype (<named-content xmlns:xlink="http://www.w3.org/1999/xlink" content-type="dwc:institutional_code" xlink:type="simple">UF</named-content> 184184) of <italic><tp:taxon-name><tp:taxon-name-part taxon-name-part-type="genus" reg="Poyntonophrynus">Poyntonophrynus</tp:taxon-name-part><tp:taxon-name-part taxon-name-part-type="species" reg="pachnodes">pachnodes</tp:taxon-name-part></tp:taxon-name></italic> sp. n.</p></caption><graphic xmlns:xlink="http://www.w3.org/1999/xlink" xlink:href="zookeys-780-109-g005.jpg" position="float" orientation="portrait" xlink:type="simple" id="oo_221798.jpg"/></fig><table-wrap id="T3" position="float" orientation="portrait"><label>Table 3.</label><caption><p>Measurements of the type series of <italic><tp:taxon-name><tp:taxon-name-part taxon-name-part-type="genus" reg="Poyntonophrynus">P.</tp:taxon-name-part><tp:taxon-name-part taxon-name-part-type="species" reg="pachnodes">pachnodes</tp:taxon-name-part></tp:taxon-name></italic> sp. n. For measurement abbreviations see Materials and methods section. All measurements in mm.</p></caption><table id="TID0ERSAG" rules="all"><tbody><tr><td rowspan="1" colspan="1">
                    <bold>Catalog number</bold>
                  </td><td rowspan="1" colspan="1">
                    <bold><named-content xmlns:xlink="http://www.w3.org/1999/xlink" content-type="dwc:institutional_code" xlink:type="simple">UF</named-content> 184184</bold>
                  </td><td rowspan="1" colspan="1">
                    <bold><named-content xmlns:xlink="http://www.w3.org/1999/xlink" content-type="dwc:institutional_code" xlink:type="simple">UF</named-content> 184183</bold>
                  </td><td rowspan="1" colspan="1">
                    <bold><named-content xmlns:xlink="http://www.w3.org/1999/xlink" content-type="dwc:institutional_code" xlink:type="simple">CAS</named-content> 262730</bold>
                  </td><td rowspan="1" colspan="1">
                    <bold><named-content xmlns:xlink="http://www.w3.org/1999/xlink" content-type="dwc:institutional_code" xlink:type="simple">CAS</named-content> 262729</bold>
                  </td><td rowspan="1" colspan="1">
                    <bold><named-content xmlns:xlink="http://www.w3.org/1999/xlink" content-type="dwc:institutional_code" xlink:type="simple">MUHNAC</named-content>/MB04-000999</bold>
                  </td><td rowspan="1" colspan="1">
                    <bold><abbrev xmlns:xlink="http://www.w3.org/1999/xlink" content-type="institution" xlink:title="Instituto Nacional da Biodiversidade e Áreas de Conservação" id="ABBRID0EAUBG" xlink:type="simple">INBAC</abbrev>/<abbrev xmlns:xlink="http://www.w3.org/1999/xlink" xlink:title="Aaron M. Bauer field collection" id="ABBRID0EFUBG" xlink:type="simple">AMB</abbrev> 10209</bold>
                  </td></tr><tr><td rowspan="1" colspan="1">Type status</td><td rowspan="1" colspan="1">Holotype</td><td rowspan="1" colspan="1">Paratype</td><td rowspan="1" colspan="1">Paratype</td><td rowspan="1" colspan="1">Paratype</td><td rowspan="1" colspan="1">Paratype</td><td rowspan="1" colspan="1">Paratype</td></tr><tr><td rowspan="1" colspan="1">SEX</td><td rowspan="1" colspan="1">Female</td><td rowspan="1" colspan="1">Male</td><td rowspan="1" colspan="1">Juvenile</td><td rowspan="1" colspan="1">Female</td><td rowspan="1" colspan="1">Male</td><td rowspan="1" colspan="1">Male</td></tr><tr><td rowspan="1" colspan="1">
                    <abbrev xmlns:xlink="http://www.w3.org/1999/xlink" xlink:title="head width" id="ABBRID0E2VBG" xlink:type="simple">HW</abbrev>
                  </td><td rowspan="1" colspan="1">9.9</td><td rowspan="1" colspan="1">9.5</td><td rowspan="1" colspan="1">8.9</td><td rowspan="1" colspan="1">9.2</td><td rowspan="1" colspan="1">9.9</td><td rowspan="1" colspan="1">10.3</td></tr><tr><td rowspan="1" colspan="1">
                    <abbrev xmlns:xlink="http://www.w3.org/1999/xlink" xlink:title="snout-vent length" id="ABBRID0EWWBG" xlink:type="simple">SVL</abbrev>
                  </td><td rowspan="1" colspan="1">31.4</td><td rowspan="1" colspan="1">31.3</td><td rowspan="1" colspan="1">29.7</td><td rowspan="1" colspan="1">28</td><td rowspan="1" colspan="1">33.7</td><td rowspan="1" colspan="1">30.0</td></tr><tr><td rowspan="1" colspan="1">
                    <abbrev xmlns:xlink="http://www.w3.org/1999/xlink" xlink:title="tibiofibula length" id="ABBRID0ERXBG" xlink:type="simple">TL</abbrev>
                  </td><td rowspan="1" colspan="1">11.7</td><td rowspan="1" colspan="1">12.1</td><td rowspan="1" colspan="1">10.9</td><td rowspan="1" colspan="1">11.6</td><td rowspan="1" colspan="1">12.3</td><td rowspan="1" colspan="1">12.5</td></tr><tr><td rowspan="1" colspan="1">
                    <abbrev xmlns:xlink="http://www.w3.org/1999/xlink" xlink:title="interorbital distance" id="ABBRID0EMYBG" xlink:type="simple">IOD</abbrev>
                  </td><td rowspan="1" colspan="1">3.2</td><td rowspan="1" colspan="1">3.2</td><td rowspan="1" colspan="1">3.3</td><td rowspan="1" colspan="1">3.3</td><td rowspan="1" colspan="1">4.5</td><td rowspan="1" colspan="1">4.2</td></tr><tr><td rowspan="1" colspan="1">
                    <abbrev xmlns:xlink="http://www.w3.org/1999/xlink" xlink:title="head length" id="ABBRID0EHZBG" xlink:type="simple">HL</abbrev>
                  </td><td rowspan="1" colspan="1">8.7</td><td rowspan="1" colspan="1">8.1</td><td rowspan="1" colspan="1">8.8</td><td rowspan="1" colspan="1">9.1</td><td rowspan="1" colspan="1">11.7</td><td rowspan="1" colspan="1">10.6</td></tr><tr><td rowspan="1" colspan="1">
                    <abbrev xmlns:xlink="http://www.w3.org/1999/xlink" xlink:title="eye diameter" id="ABBRID0EC1BG" xlink:type="simple">ED</abbrev>
                  </td><td rowspan="1" colspan="1">2.8</td><td rowspan="1" colspan="1">2.9</td><td rowspan="1" colspan="1">2.7</td><td rowspan="1" colspan="1">2.9</td><td rowspan="1" colspan="1">3.0</td><td rowspan="1" colspan="1">3.0</td></tr><tr><td rowspan="1" colspan="1">
                    <abbrev xmlns:xlink="http://www.w3.org/1999/xlink" xlink:title="internarial distance" id="ABBRID0E41BG" xlink:type="simple">IND</abbrev>
                  </td><td rowspan="1" colspan="1">1.9</td><td rowspan="1" colspan="1">2.3</td><td rowspan="1" colspan="1">2.2</td><td rowspan="1" colspan="1">1.9</td><td rowspan="1" colspan="1">2.5</td><td rowspan="1" colspan="1">2.0</td></tr><tr><td rowspan="1" colspan="1">
                    <abbrev xmlns:xlink="http://www.w3.org/1999/xlink" xlink:title="eye-nostril distance" id="ABBRID0EY2BG" xlink:type="simple">EN</abbrev>
                  </td><td rowspan="1" colspan="1">2.6</td><td rowspan="1" colspan="1">2.2</td><td rowspan="1" colspan="1">2.4</td><td rowspan="1" colspan="1">2.6</td><td rowspan="1" colspan="1">2.8</td><td rowspan="1" colspan="1">2.7</td></tr><tr><td rowspan="1" colspan="1">
                    <abbrev xmlns:xlink="http://www.w3.org/1999/xlink" xlink:title="foot length" id="ABBRID0ET3BG" xlink:type="simple">FL</abbrev>
                  </td><td rowspan="1" colspan="1">11.8</td><td rowspan="1" colspan="1">12.0</td><td rowspan="1" colspan="1">11.7</td><td rowspan="1" colspan="1">11.7</td><td rowspan="1" colspan="1">12.1</td><td rowspan="1" colspan="1">12.5</td></tr><tr><td rowspan="1" colspan="1">
                    <abbrev xmlns:xlink="http://www.w3.org/1999/xlink" xlink:title="thigh length" id="ABBRID0EO4BG" xlink:type="simple">THL</abbrev>
                  </td><td rowspan="1" colspan="1">11.6</td><td rowspan="1" colspan="1">11.0</td><td rowspan="1" colspan="1">10.7</td><td rowspan="1" colspan="1">11.2</td><td rowspan="1" colspan="1">12.0</td><td rowspan="1" colspan="1">13.0</td></tr><tr><td rowspan="1" colspan="1">
                    <abbrev xmlns:xlink="http://www.w3.org/1999/xlink" xlink:title="snout length" id="ABBRID0EJ5BG" xlink:type="simple">SL</abbrev>
                  </td><td rowspan="1" colspan="1">3.9</td><td rowspan="1" colspan="1">3.7</td><td rowspan="1" colspan="1">4.2</td><td rowspan="1" colspan="1">4.5</td><td rowspan="1" colspan="1">3.9</td><td rowspan="1" colspan="1">4.0</td></tr><tr><td rowspan="1" colspan="1">
                    <abbrev xmlns:xlink="http://www.w3.org/1999/xlink" xlink:title="hand length" id="ABBRID0EE6BG" xlink:type="simple">HAL</abbrev>
                  </td><td rowspan="1" colspan="1">7.4</td><td rowspan="1" colspan="1">7.1</td><td rowspan="1" colspan="1">6.8</td><td rowspan="1" colspan="1">6.9</td><td rowspan="1" colspan="1">7.4</td><td rowspan="1" colspan="1">7.2</td></tr><tr><td rowspan="1" colspan="1">
                    <abbrev xmlns:xlink="http://www.w3.org/1999/xlink" xlink:title="forearm length" id="ABBRID0EAAAI" xlink:type="simple">FLL</abbrev>
                  </td><td rowspan="1" colspan="1">7.2</td><td rowspan="1" colspan="1">6.0</td><td rowspan="1" colspan="1">6.5</td><td rowspan="1" colspan="1">6.6</td><td rowspan="1" colspan="1">6.7</td><td rowspan="1" colspan="1">7.8</td></tr><tr><td rowspan="1" colspan="1">
                    <abbrev xmlns:xlink="http://www.w3.org/1999/xlink" xlink:title="upper eyelid width" id="ABBRID0E2AAI" xlink:type="simple">UEW</abbrev>
                  </td><td rowspan="1" colspan="1">2.8</td><td rowspan="1" colspan="1">2.2</td><td rowspan="1" colspan="1">2.6</td><td rowspan="1" colspan="1">2.9</td><td rowspan="1" colspan="1">2.2</td><td rowspan="1" colspan="1">2.4</td></tr><tr><td rowspan="1" colspan="1">FIN4L</td><td rowspan="1" colspan="1">4.6</td><td rowspan="1" colspan="1">4.9</td><td rowspan="1" colspan="1">4.0</td><td rowspan="1" colspan="1">4.5</td><td rowspan="1" colspan="1">4.7</td><td rowspan="1" colspan="1">4.3</td></tr><tr><td rowspan="1" colspan="1">TOEL4L</td><td rowspan="1" colspan="1">5.9</td><td rowspan="1" colspan="1">7.3</td><td rowspan="1" colspan="1">6.2</td><td rowspan="1" colspan="1">6.7</td><td rowspan="1" colspan="1">7.7</td><td rowspan="1" colspan="1">6.1</td></tr><tr><td rowspan="1" colspan="1">
                    <abbrev xmlns:xlink="http://www.w3.org/1999/xlink" xlink:title="snout-nostril length" id="ABBRID0ECDAI" xlink:type="simple">NS</abbrev>
                  </td><td rowspan="1" colspan="1">1.7</td><td rowspan="1" colspan="1">1.8</td><td rowspan="1" colspan="1">1.0</td><td rowspan="1" colspan="1">1.2</td><td rowspan="1" colspan="1">1.5</td><td rowspan="1" colspan="1">1.4</td></tr></tbody></table></table-wrap><p>Skin of venter with evenly scattered miniscule asperities; skin of gular region smooth; skin of limbs, dorsal and dorsolateral surface of head and body with scattered tubercles, being larger on dorsum; inconspicuous and flattened parotoid glands, elliptical, and weakly elevated, placed dorsolaterally and extending from posterior corner of mouth to level of axilla.</p><!--PageBreak--><p>Limbs and digits well-developed; digits of both manus and pes stout; tarsal fold not present; relative length of fingers: III &gt; I &gt; IV = II; finger tips not expanded, but with rounded tips; fingers with rounded, prominent double subarticular tubercles; two palmar <!--PageBreak-->tubercles distinct and widely separated from one another, one at ventromedial surface of first finger and other at proximal plantar surface, latter being about 4 times larger than first; webbing between manual digits absent; relative length of toes IV &gt; III &gt; II &gt; I = V; toe tips slightly expanded; toes with prominent, single, and subarticular tubercles; webbing between toes vestigial, not reaching first joint of first phalanx; prominent and globular inner metatarsal tubercle, length 50% of first toe length; tarsal tubercle prominent and projecting, near medial edge and positioned at distal fourth of tarsus.</p></tp:treatment-sec><tp:treatment-sec sec-type="Coloration" id="SECID0E5DAI"><title>Coloration.</title><p>In life, dorsal ground color dark brown with coppery to brown mottling and dark brown blotches especially in anterior regions (Figure <xref ref-type="fig" rid="F6">6</xref>); whitish chevron extending between eyes (scapular patch), directed posteriorly (faded but visible in preservative); iris dark green with dark brown pupil (dark grey and pale gray in preservative, respectively); snout similar in color and pattern to dorsum; dorsal surface of forelimbs and fingers III and IV whitish with dark brown blotches; dorsal surface of fingers I and II white; posterior to head, distinctive white blotch at midbody; dorsum and lateral surface dark brown speckled with coppery markings, becoming faint towards venter; dorsal surface of hind limbs (thighs and crus) greyish white with distinctive dark brown markings; three dark blotches on thigh, crus and feet touching when legs flexed; base color of dorsal foot grayish, with scattered dark brown blotches, extending across toes; region surrounding cloaca cream colored. Lateralmost margin of upper jaw white interrupted by brown markings posterior and anterior to eye; throat immaculate white; ventral surface of forearm and arm whitish; ventral surface of hand <!--PageBreak-->and fingers white; venter unpigmented and whitish; anterior part of thighs and ventral crus cream colored; ventral side of legs and plantar surface of pes unpigmented and whitish in appearance.</p><fig id="F6" position="float" orientation="portrait"><label>Figure 6.</label><caption><p>Photograph in life of <italic><tp:taxon-name><tp:taxon-name-part taxon-name-part-type="genus" reg="Poyntonophrynus">Poyntonophrynus</tp:taxon-name-part><tp:taxon-name-part taxon-name-part-type="species" reg="pachnodes">pachnodes</tp:taxon-name-part></tp:taxon-name></italic> sp. n., paratype <named-content xmlns:xlink="http://www.w3.org/1999/xlink" content-type="dwc:institutional_code" xlink:type="simple">UF</named-content> 184183 (<abbrev xmlns:xlink="http://www.w3.org/1999/xlink" xlink:title="Aaron M. Bauer field collection" id="ABBRID0ECFAI" xlink:type="simple">AMB</abbrev> 10191). Photo by Ishan Agarwal.</p></caption><graphic xmlns:xlink="http://www.w3.org/1999/xlink" xlink:href="zookeys-780-109-g006.jpg" position="float" orientation="portrait" xlink:type="simple" id="oo_221799.jpg"/></fig></tp:treatment-sec><tp:treatment-sec sec-type="variation" id="SECID0ELFAI"><title>Variation.</title><p>The coloration of the remaining paratypes do not differ in any important details from those of the holotype. Measurements of the remaining type series in Table <xref ref-type="table" rid="T3">3</xref>.</p></tp:treatment-sec><tp:treatment-sec sec-type="Osteology" id="SECID0EVFAI"><title>Osteology.</title><p>Based on CT scan of <named-content xmlns:xlink="http://www.w3.org/1999/xlink" content-type="dwc:institutional_code" xlink:type="simple">UF</named-content> 184184 (holotype; gravid female; Figure <xref ref-type="fig" rid="F7">7</xref>). The skull is wider than long, incompletely ossified, and lacks ornamentation on the dermal roofing bones. The jaw joint is anterior to the otic region. The parotic plate is incompletely ossified but synostosed to the frontoparietal. The premaxillae lack teeth, and have both a robust pars dentalis and a robust alary process that is taller than wide and widely separated from the nasals. The maxillae lack teeth and are weakly concave (with apex directed labially). The quadratojugals are thin and elongate with a broad articulation with the maxillae and reaching anterior to the articulation of the maxilla and pterygoid. The pterygoids are slender, with a long medially curved anterior ramus with a broad articulation with the adjacent maxilla, a short posterior ramus approaching, but not articulating with, the cartilages of the jaw joint, and a short medial ramus approaching but not articulating with the prootic. Vomers are large and plate-like, lacking teeth. The neopalatine is a thin flat rod, not articulating with adjacent bones. The curved and triradiate septomaxillae are present at the anterior margin of the nasal capsule. The prominent sphenethmoid is coosified across the midline and visible in dorsal view be<!--PageBreak-->tween the nasals and frontoparietals. The parasphenoid narrows anteriorly and exhibits a small bifurcation at its rostral extent. The squamosals are greatly reduced with only the dorsalmost otic region and a small reduced zygomatic ramus present. The prootic is poorly ossified and has a poorly defined fenestra ovalis. Neither a bony operculum nor a columella is present. The posteromedial processes of the hyoid are ossified and slender, and expanded weakly at their articulation with the cartilaginous hyoid plate.</p><fig id="F7" position="float" orientation="portrait"><label>Figure 7.</label><caption><p>High-resolution Computed Tomography reconstructions showing the skeleton of the holotype (<named-content xmlns:xlink="http://www.w3.org/1999/xlink" content-type="dwc:institutional_code" xlink:type="simple">UF</named-content> 184184) of <italic><tp:taxon-name><tp:taxon-name-part taxon-name-part-type="genus" reg="Poyntonophrynus">Poyntonophrynus</tp:taxon-name-part><tp:taxon-name-part taxon-name-part-type="species" reg="pachnodes">pachnodes</tp:taxon-name-part></tp:taxon-name></italic> sp. n. in dorsal view (<bold>A</bold>), skull in dorsal (<bold>B</bold>), right lateral (<bold>C</bold>) and ventral (<bold>D</bold>) views, pelvis in right lateral view (<bold>E</bold>), pectoral girdle in ventral view (<bold>F</bold>), and right foot (<bold>G</bold>) and right hand (<bold>H</bold>) in ventral views. Selected skeletal elements are labeled based on discussion in the text. Panel A also highlights the eggs that are visible within the oviducts. Abbreviations: m – maxilla; np – neopalatine; pt – pterygoid; q – quadrate; sph – sphenethmoid; sq – squamosal; v – vomer. Scale bars in each row equal 2 mm.</p></caption><graphic xmlns:xlink="http://www.w3.org/1999/xlink" xlink:href="zookeys-780-109-g007.jpg" position="float" orientation="portrait" xlink:type="simple" id="oo_221800.jpg"/></fig><p>There are eight distinct, procoelous, non-imbricating presacral vertebrae that are not synostosed. The atlas lacks transverse processes and has widely separated cotyles. The sacrum is procoelous with laterally expanded transverse processes. No sesamoid is observed at the sacroiliac joint. The urostyle is long and thin with a weakly developed dorsal ridge.</p><p>The pectoral girdle is fermisternal with widely spaced and slender coracoids. The clavicles are slender, nearly reaching one another. The scapulae are stout, directed laterally but strongly curving dorsally at their lateral extent. Neither an ossified sternum nor omosternum is present.</p><p>The pelvic girdle comprises the ilium, pubis, and ischium, which are not synostosed to one another. The acetabulum is incompletely ossified. The shaft of the ilium is long and slender, lacking a dorsal crest, and with a small prominent dorsal protuberance. The synostosed ischia form a broad posteriorly directed plate.</p><p>The radioulna is shorter than the humerus. The radiale and ulnare are large and subequal in size, though the other carpals are difficult to distinguish as they are incompletely ossified. The phalangeal formula for the manus is 2–2–3–3, and there is both a single ossified prepollex and a small palmar sesamoid. The tips of the terminal manual phalanges are weakly expanded into small knobs. The tibiofibula is slightly shorter than the femur. There are two small distal tarsals. The phalangeal formula for the pes is 2–2–3–4–3 and there is a single small ossified prehallux and a plantar sesamoid. The tips of the terminal pedal phalanges are weakly expanded as in the fingers.</p></tp:treatment-sec><tp:treatment-sec sec-type="distribution" id="SECID0EXHAI"><title>Distribution and ecology.</title><p>The species is currently only known from the Serra da Neve Inselberg (Figs <xref ref-type="fig" rid="F2">2</xref>, <xref ref-type="fig" rid="F8">8</xref>) in northern Namibe Province. Specimens were found on moist soil under rocks and leaf-litter at dusk in a semi-open miombo forest area. <xref ref-type="bibr" rid="B29">Grandvaux-Barbosa (1970)</xref> considered that Serra da Neve is characterized by a “sparse Miombo,” dominated by trees of the genera <italic><tp:taxon-name><tp:taxon-name-part taxon-name-part-type="genus" reg="Julbernardia">Julbernardia</tp:taxon-name-part></tp:taxon-name></italic> spp. and <italic><tp:taxon-name><tp:taxon-name-part taxon-name-part-type="genus" reg="Brachystegia">Brachystegia</tp:taxon-name-part></tp:taxon-name></italic> spp., and shrubs like <italic><tp:taxon-name><tp:taxon-name-part taxon-name-part-type="genus" reg="Combretum">Combretum</tp:taxon-name-part></tp:taxon-name></italic> spp. or <italic><tp:taxon-name><tp:taxon-name-part taxon-name-part-type="genus" reg="Annona">Annona</tp:taxon-name-part></tp:taxon-name></italic> spp., which were observed at the site. The species was found sympatrically with the frogs <italic><tp:taxon-name><tp:taxon-name-part taxon-name-part-type="genus" reg="Sclerophrys">Sclerophrys</tp:taxon-name-part><tp:taxon-name-part taxon-name-part-type="species" reg="gutturalis">gutturalis</tp:taxon-name-part></tp:taxon-name></italic> and <italic><tp:taxon-name><tp:taxon-name-part taxon-name-part-type="genus" reg="Tomopterna">Tomopterna</tp:taxon-name-part><tp:taxon-name-part taxon-name-part-type="species" reg="tuberculosa">tuberculosa</tp:taxon-name-part></tp:taxon-name></italic>, the lizards <italic><tp:taxon-name><tp:taxon-name-part taxon-name-part-type="genus" reg="Agama">Agama</tp:taxon-name-part><tp:taxon-name-part taxon-name-part-type="species" reg="schacki">schacki</tp:taxon-name-part></tp:taxon-name></italic>, <italic><tp:taxon-name><tp:taxon-name-part taxon-name-part-type="genus" reg="Trachylepis">Trachylepis</tp:taxon-name-part><tp:taxon-name-part taxon-name-part-type="species" reg="sulcata">sulcata</tp:taxon-name-part></tp:taxon-name></italic>, <italic><tp:taxon-name><tp:taxon-name-part taxon-name-part-type="genus" reg="Chondrodactylus">Chondrodactylus</tp:taxon-name-part><tp:taxon-name-part taxon-name-part-type="species" reg="pulitzerae">pulitzerae</tp:taxon-name-part></tp:taxon-name></italic>, <italic><tp:taxon-name><tp:taxon-name-part taxon-name-part-type="genus" reg="Hemidactylus">Hemidactylus</tp:taxon-name-part><tp:taxon-name-part taxon-name-part-type="species" reg="benguellensis">benguellensis</tp:taxon-name-part></tp:taxon-name></italic>, <italic><tp:taxon-name><tp:taxon-name-part taxon-name-part-type="genus" reg="Pachydactylus">Pachydactylus</tp:taxon-name-part><tp:taxon-name-part taxon-name-part-type="species" reg="angolensis">angolensis</tp:taxon-name-part></tp:taxon-name></italic>, and <italic><tp:taxon-name><tp:taxon-name-part taxon-name-part-type="genus" reg="Heliobolus">Heliobolus</tp:taxon-name-part><tp:taxon-name-part taxon-name-part-type="species" reg="lugubris">lugubris</tp:taxon-name-part></tp:taxon-name></italic>, and the snake <italic><tp:taxon-name><tp:taxon-name-part taxon-name-part-type="genus" reg="Hemirhagerrhis">Hemirhagerrhis</tp:taxon-name-part><tp:taxon-name-part taxon-name-part-type="species" reg="viperina">viperina</tp:taxon-name-part></tp:taxon-name></italic>.</p><fig id="F8" position="float" orientation="portrait"><label>Figure 8.</label><caption><p>Southern view of the base of the Serra da Neve Inselberg (<bold>A</bold>), and habitat of the type locality at about 1500 m a.s.l. (<bold>B</bold>). Photos by Luis Ceríaco.</p></caption><graphic xmlns:xlink="http://www.w3.org/1999/xlink" xlink:href="zookeys-780-109-g008.jpg" position="float" orientation="portrait" xlink:type="simple" id="oo_221801.jpg"/></fig></tp:treatment-sec><tp:treatment-sec sec-type="etymology" id="SECID0EZMAI"><title>Etymology.</title><p>The specific name <italic><tp:taxon-name><tp:taxon-name-part taxon-name-part-type="genus" reg="Poyntonophrynus"/><tp:taxon-name-part taxon-name-part-type="species" reg="pachnodes">pachnodes</tp:taxon-name-part></tp:taxon-name></italic> (Gr.) means “frosty” and is used as an adjective (<xref ref-type="bibr" rid="B9">Brown 1954</xref>). This is a reference to both the cool climate at the higher elevation where this species occurs (1488 m) and that Serra da Neve (Port.) translates to “mountain of snow.” We suggest “Serra da Neve Pygmy Toad” and “Sapo Pigmeu da Serra da Neve” as the English and Portuguese common names respectively.</p><!--PageBreak--><!--PageBreak--><!--PageBreak--></tp:treatment-sec><tp:treatment-sec><!--Section generated to contain objects referenced in tp:taxon-treatment.--><fig id="F2" position="float" orientation="portrait"><label>Figure 2.</label><caption><p>Bibliographic and confirmed museum records of the different <italic><tp:taxon-name><tp:taxon-name-part taxon-name-part-type="genus" reg="Poyntonophrynus">Poyntonophrynus</tp:taxon-name-part></tp:taxon-name></italic> species occurring in southwestern Angola and northwestern Namibia.</p></caption><graphic xmlns:xlink="http://www.w3.org/1999/xlink" xlink:href="zookeys-780-109-g002.jpg" position="float" orientation="portrait" xlink:type="simple" id="oo_221795.jpg"/></fig></tp:treatment-sec><ref-list><ref id="B29"><mixed-citation xmlns:xlink="http://www.w3.org/1999/xlink" xlink:type="simple"><person-group><name name-style="western"><surname>Grandvaux-Barbosa</surname><given-names>LA</given-names></name></person-group> (<year>1970</year>) <source>Carta fitogeográfica de Angola.</source><publisher-name>Instituto de Investigação Científica de Angola</publisher-name>, <publisher-loc>Luanda</publisher-loc>, <size units="page">323 pp</size>.</mixed-citation></ref><ref id="B9"><mixed-citation xmlns:xlink="http://www.w3.org/1999/xlink" xlink:type="simple"><person-group><name name-style="western"><surname>Brown</surname><given-names>RW</given-names></name></person-group> (<year>1954</year>) <source>Composition of Scientific Words.</source><publisher-name>Published by the author</publisher-name>, <publisher-loc>Washington</publisher-loc>, <size units="page">882 pp</size>.</mixed-citation></ref></ref-list></tp:taxon-treatment>
